# Supplementary material for: Porphyromonas gingivalis-Derived Lipopolysaccharide Combines Hypoxia to Induce Caspase-1 Activation in Periodontitis
Source: Front Cell Infect Microbiol. 2017 Nov 14;7:474. doi: 10.3389/fcimb.2017.00474 (PMC5694474; doi:10.3389/fcimb.2017.00474)
Supplement: Supplementary file 5 [file DataSheet1.ZIP]

Archive with 21 entries (20 files):
- western data/
- western data/caspas1-1.tif
- western data/caspas1-2.tif
- western data/caspase1-3.tif
- western data/caspase1-4 hypoxia.tif
- western data/caspase1-4 norm 6h-left3line.tif
- western data/gap-1.tif
- western data/gap-2 (2).tif
- western data/gap-3-caspase1-3.tif
- western data/gap-3-hypo.png
- western data/gap-3-norm.png
- western data/gap-4.tif
- western data/il1-1-2-3.tif
- western data/mouse actin-1-2.tif
- western data/mouse il1-1-2.tif
- western data/mouse il1-3.tif
- western data/mouse western.jpg
- western data/mouse-actin-3.tif
- western data/nlrp3-1-2.tif
- western data/nlrp3-3.tif
- western data/nlrp3-4.png
